# Supplementary material for: The cadDX operon contributes to cadmium resistance, oxidative stress resistance, and virulence in zoonotic streptococci
Source: Vet Res. 2024 Sep 27;55:119. doi: 10.1186/s13567-024-01371-1 (PMC11430099; doi:10.1186/s13567-024-01371-1)
Supplement: Supplementary file 3 — Additional file 3. Information on S. suis strains with cadDX. [file 13567_2024_1371_MOESM3_ESM.xlsx]

## Sheet: Sheet1
Additional file 3. Information on S. suis strains with cadDX used for serotype distributions.
Description	Accession	Serotype	Host	Isolation source	Host health status
Streptococcus suis 11611 Contig00011, whole genome shotgun sequence	ALKR01000011.1	2	Homo sapiens		Patient
Streptococcus suis DNA, scaffold: scaffold_contig008, strain: DAT269, whole genome shotgun sequence	BCCZ01000008.1	2
Streptococcus suis strain 0915-1 SS_0915-1_Contig364, whole genome shotgun sequence	PONI01000364.1	2	Pig	Tonsil swab
Streptococcus suis genome assembly Velvet_assembly, contig NODE_111_length_359343_cov_16.958269, whole genome shotgun sequence	CEGQ01000048.1	2	Pig
Streptococcus suis genome assembly Velvet_assembly, contig NODE_3_length_56466_cov_14.503560, whole genome shotgun sequence	CEHQ01000003.1	2	Pig
Streptococcus suis isolate GD-0065 genome assembly, contig: NODE_1_length_365396_cov_67.0222_ID_1, whole genome shotgun sequence	CZFU01000041.1	2	Pig	CSF or Blood	Diseased
Streptococcus suis strain LSS98 genome assembly, contig: ERS132460SCcontig000001, whole genome shotgun sequence	FIIU01000001.1	2	Pig
Streptococcus suis strain LSS97 genome assembly, contig: ERS132459SCcontig000001, whole genome shotgun sequence	FIIW01000001.1	2	Pig
Streptococcus suis strain 11611 1, whole genome shotgun sequence	JAGUBU010000001.1	2	Homo sapiens
Streptococcus suis strain LSSP98 NODE_12_length_60644_cov_285.379398, whole genome shotgun sequence	JAKTAR010000012.1	2	Sus scrofa	Joint
Streptococcus suis strain LSSP99 NODE_12_length_60860_cov_260.451162, whole genome shotgun sequence	JAKTAS010000012.1	2	Sus scrofa	Joint
Streptococcus suis strain LSSP100 NODE_12_length_60644_cov_317.559777, whole genome shotgun sequence	JAKTAT010000012.1	2	Sus scrofa	Lung
Streptococcus suis strain LSSP129 NODE_11_length_65328_cov_294.678472, whole genome shotgun sequence	JAKTBP010000011.1	2	Sus scrofa	Joint
Streptococcus suis strain LSSP130 NODE_11_length_65328_cov_292.454185, whole genome shotgun sequence	JAKTBQ010000011.1	2	Sus scrofa	brian
Streptococcus suis strain 2017QZ3 SS10_FSFP190675764-1a_1.clean_(paired)_contig_15, whole genome shotgun sequence	JALIDR010000016.1	2	Homo sapiens	Blood	Diseased
Streptococcus suis strain 2009XM14 SS6_FDMS190675744-1a_1.clean_(paired)_contig_19, whole genome shotgun sequence	JALIDU010000016.1	2	Homo sapiens	Blood	Diseased
Streptococcus suis strain LSSP245 NODE_11_length_65328_cov_262.457388, whole genome shotgun sequence	JAMDHW010000011.1	2
Streptococcus suis strain LSSP231 NODE_9_length_65831_cov_261.725279, whole genome shotgun sequence	JAMDIE010000009.1	2
Streptococcus suis strain 1024-1 SS_1024-1_Contig143, whole genome shotgun sequence	POMR01000143.1	2	Pig	Tonsil swab
Streptococcus suis strain CH10 NODE_13_length_41641_cov_339.117670, whole genome shotgun sequence	VZJF01000013.1	2	Homo sapiens
Streptococcus suis strain CH22 NODE_4_length_214819_cov_225.153960, whole genome shotgun sequence	VZJR01000004.1	2	Homo sapiens
Streptococcus suis strain CH36 NODE_14_length_35247_cov_159.924430, whole genome shotgun sequence	VZKG01000014.1	2	Homo sapiens
Streptococcus suis strain CH61 NODE_1_length_434793_cov_252.099226, whole genome shotgun sequence	VZLD01000001.1	2	Homo sapiens
Streptococcus suis strain CH77 NODE_14_length_34766_cov_342.195731, whole genome shotgun sequence	VZLQ01000014.1	2	Homo sapiens
Streptococcus suis genome assembly Velvet_assembly, contig NODE_46_length_10353_cov_22.174732, whole genome shotgun sequence	CECS01000039.1	3	Pig	Lung	Diseased
Streptococcus suis strain LOLA-SS004 genome assembly, contig: ERS132355SCcontig000002, whole genome shotgun sequence	FIFE01000002.1	3	Pig
Streptococcus suis strain CPD8 NODE_4_length_149676_cov_227.005328, whole genome shotgun sequence	VZOB01000004.1	3	Pig
Streptococcus suis genome assembly Velvet_assembly, contig NODE_7_length_19933_cov_11.616264, whole genome shotgun sequence	CEDE01000006.1	4	Pig	Tonsil	Healthy
Streptococcus suis genome assembly Velvet_assembly, contig NODE_18_length_197502_cov_15.462400, whole genome shotgun sequence	CEEA01000014.1	4	Pig
Streptococcus suis genome assembly Velvet_assembly, contig NODE_154_length_54235_cov_15.895381, whole genome shotgun sequence	CEEC01000094.1	4	Pig	Tonsil	Healthy
Streptococcus suis strain LSS20 genome assembly, contig: ERS132382SCcontig000019, whole genome shotgun sequence	FIFT01000019.1	4	Pig
Streptococcus suis strain LSS33 genome assembly, contig: ERS132395SCcontig000004, whole genome shotgun sequence	FIGL01000004.1	4	Pig
Streptococcus suis strain LSS94 genome assembly, contig: ERS132456SCcontig000012, whole genome shotgun sequence	FIJD01000012.1	4	Pig
Streptococcus suis strain ID34553 NODE_2_length_205936_cov_45.598093, whole genome shotgun sequence	JAOXND010000002.1	4	Sus scrofa domesticus	Tonsil	Healthy
Streptococcus suis strain ID34545 NODE_3_length_194183_cov_41.403682, whole genome shotgun sequence	JAOXNE010000003.1	4	Sus scrofa domesticus	Tonsil	Healthy
Streptococcus suis strain 1367 SS_1367_Contig141, whole genome shotgun sequence	POKP01000141.1	4	Pig	Tonsil swab
Streptococcus suis strain 1044 SS_1044_Contig78, whole genome shotgun sequence	POMP01000077.1	4	Pig	Tonsil swab
Streptococcus suis strain 944 SS_0944_Contig26, whole genome shotgun sequence	PONE01000026.1	4	Pig	Tonsil swab
Streptococcus suis strain 942 SS_0942_Contig50, whole genome shotgun sequence	PONF01000047.1	4	Pig	Tonsil swab
Streptococcus suis strain CPD29 NODE_20_length_46210_cov_177.676289, whole genome shotgun sequence	VZNJ01000020.1	4	Pig
Streptococcus suis strain CPD30 NODE_4_length_188604_cov_188.460513, whole genome shotgun sequence	VZNL01000004.1	4	Pig
Streptococcus suis strain CPD39 NODE_18_length_50562_cov_183.351757, whole genome shotgun sequence	VZNU01000018.1	4	Pig
Streptococcus suis YS106 contig_122, whole genome shotgun sequence	ASBP01000122.1	5
Streptococcus suis strain 805 SS_0805_Contig192, whole genome shotgun sequence	POOG01000192.1	5	Pig	Tonsil swab
Streptococcus suis strain 803 SS_0803_Contig72, whole genome shotgun sequence	POOH01000072.1	5	Pig	Tonsil swab
Streptococcus suis genome assembly Velvet_assembly, contig NODE_48_length_2407_cov_28.030745, whole genome shotgun sequence	CELL01000045.1	7	Pig	Lung	Diseased
Streptococcus suis strain SS1018 genome assembly, contig: ERS132541SCcontig000023, whole genome shotgun sequence	FIJU01000023.1	7	Pig
Streptococcus suis strain 2270437 Scaffold1, whole genome shotgun sequence	JAFLLR010000001.1	7	Pig	Brain	Diseased
Streptococcus suis strain 2260249 Scaffold1, whole genome shotgun sequence	JAFLLU010000001.1	7	Pig	Joint	Diseased
Streptococcus suis strain 2114366 Scaffold22, whole genome shotgun sequence	JAFLMA010000022.1	7	Pig	Joint	Diseased
Streptococcus suis strain 2207481 Scaffold5, whole genome shotgun sequence	JAFLMD010000005.1	7	Pig	Lung	Diseased
Streptococcus suis strain 2274226 Scaffold5, whole genome shotgun sequence	JAFLME010000005.1	7	Pig	Brain	Diseased
Streptococcus suis strain 2175452 Scaffold5, whole genome shotgun sequence	JAFLMF010000005.1	7	Pig	Abdominal liquid	Diseased
Streptococcus suis strain 2288194 Scaffold4, whole genome shotgun sequence	JAFLMG010000004.1	7	Pig	Brain	Diseased
Streptococcus suis strain 2139811 Scaffold3, whole genome shotgun sequence	JAFLMH010000003.1	7	Pig	Brain	Diseased
Streptococcus suis strain 2255955 Scaffold15, whole genome shotgun sequence	JAFLMP010000015.1	7	Pig	Brain	Diseased
Streptococcus suis strain 2120811 Scaffold7, whole genome shotgun sequence	JAFLMQ010000007.1	7	Pig	Liver	Diseased
Streptococcus suis strain 2145959 Scaffold1, whole genome shotgun sequence	JAFLMR010000001.1	7	Pig	Brain	Diseased
Streptococcus suis strain DE102T CCOIJBCM_3, whole genome shotgun sequence	JAMWEJ010000003.1	7	Pig	Tonsil swab
Streptococcus suis strain JT3 ODGKIBKB_1, whole genome shotgun sequence	JAMWEO010000001.1	7	Pig	Joint
Streptococcus suis YS14 Contig00023, whole genome shotgun sequence	ALMC01000023.1	8
Streptococcus suis strain SS997 genome assembly, contig: ERS132535SCcontig000004, whole genome shotgun sequence	FIMB01000004.1	8	Pig
Streptococcus suis strain YS11 Scaffold2_1, whole genome shotgun sequence	JAKOFA010000002.1	8	Pig		Healthy
Streptococcus suis strain 2018WUSS067 2018WUSS067_Scaffold_4_1, whole genome shotgun sequence	JAKOFX010000005.1	8	Pig		Healthy
Streptococcus suis strain LSSP154 NODE_3_length_149914_cov_347.001602, whole genome shotgun sequence	JAKTCI010000003.1	9	Sus scrofa	Lung
Streptococcus suis strain LSSP221 NODE_3_length_149705_cov_292.473808, whole genome shotgun sequence	JAMDIH010000003.1	9	Sus scrofa
Streptococcus suis genome assembly Velvet_assembly, contig NODE_33_length_104903_cov_16.975340, whole genome shotgun sequence	CEEZ01000027.1	10	Pig	Tonsil	Healthy
Streptococcus suis genome assembly Velvet_assembly, contig NODE_5_length_90720_cov_17.741667, whole genome shotgun sequence	CEGT01000004.1	10	Pig	Tonsil	Healthy
Streptococcus suis genome assembly Velvet_assembly, contig NODE_22_length_129193_cov_14.479391, whole genome shotgun sequence	CEHP01000020.1	10	Pig	Tonsil	Healthy
Streptococcus suis strain LSS27 genome assembly, contig: ERS132389SCcontig000003, whole genome shotgun sequence	FIGB01000003.1	10	Pig
Streptococcus suis strain LSS59 genome assembly, contig: ERS132421SCcontig000007, whole genome shotgun sequence	FIHG01000007.1	10	Pig
Streptococcus suis strain LSS65 genome assembly, contig: ERS132427SCcontig000008, whole genome shotgun sequence	FIHN01000008.1	10	Pig
Streptococcus suis 12814 Contig00051, whole genome shotgun sequence	ALKT01000051.1	11	Pig
Streptococcus suis YS64 Contig00024, whole genome shotgun sequence	ALNB01000024.1	11
Streptococcus suis strain BJBY17-1 NODE_2_length_288689_cov_321.334, whole genome shotgun sequence	JABTZK010000002.1	11	Pig	Nasal	Healthy
Streptococcus suis strain 1259 SS_1259_Contig114, whole genome shotgun sequence	POLH01000114.1	11	Pig	Tonsil swab
Streptococcus suis 8830 Contig00024, whole genome shotgun sequence	ALLH01000022.1	12
Streptococcus suis strain 2169 SS_2169_Contig63, whole genome shotgun sequence	POJI01000063.1	12	Pig	Tonsil swab
Streptococcus suis genome assembly Velvet_assembly, contig NODE_87_length_54393_cov_34.532772, whole genome shotgun sequence	CECP01000051.1	14	Pig		Diseased
Streptococcus suis strain LOLA-SS002 genome assembly, contig: ERS132353SCcontig000007, whole genome shotgun sequence	FIFC01000007.1	14	Pig
Streptococcus suis strain CH31 NODE_6_length_145645_cov_201.989000, whole genome shotgun sequence	VZKB01000006.1	14	Homo sapiens
Streptococcus suis strain CH33 NODE_13_length_61446_cov_202.931714, whole genome shotgun sequence	VZKD01000013.1	14	Homo sapiens
Streptococcus suis strain CH45 NODE_16_length_37261_cov_203.165608, whole genome shotgun sequence	VZKP01000016.1	14	Homo sapiens
Streptococcus suis strain QFJ22 QFJ22_Scaffold5, whole genome shotgun sequence	JAEVFR010000005.1	15	Pig	Tonsil	Septicemia
Streptococcus suis strain QFJ32 QFJ32_Scaffold5, whole genome shotgun sequence	JAFFHP010000005.1	15	Pig	Tonsil	Septicemia
Streptococcus suis strain 907 SS_0907_Contig61, whole genome shotgun sequence	PONJ01000061.1	15	Pig	Tonsil swab
Streptococcus suis strain 849 SS_0849_Contig36, whole genome shotgun sequence	PONY01000036.1	15	Pig	Tonsil swab
Streptococcus suis strain 1047 SS_1047_Contig233, whole genome shotgun sequence	POMO01000233.1	16	Pig	Tonsil swab
Streptococcus suis strain HN108 Scaffold10, whole genome shotgun sequence	JAEUXF010000010.1	16	Pig	Tonsil	Septicemia
Streptococcus suis strain 2440 SS_2440_Contig33, whole genome shotgun sequence	POIV01000033.1	16	Pig	Tonsil swab
Streptococcus suis strain 1318 SS_1318_Contig40, whole genome shotgun sequence	POKV01000040.1	16	Pig	Tonsil swab
Streptococcus suis strain 1317 SS_1317_Contig42, whole genome shotgun sequence	POKW01000042.1	16	Pig	Tonsil swab
Streptococcus suis strain 1314 SS_1314_Contig54, whole genome shotgun sequence	POKX01000054.1	16	Pig	Tonsil swab
Streptococcus suis strain 1264 SS_1264_Contig46, whole genome shotgun sequence	POLD01000046.1	16	Pig	Tonsil swab
Streptococcus suis strain 1263 SS_1263_Contig64, whole genome shotgun sequence	POLE01000064.1	16	Pig	Tonsil swab
Streptococcus suis strain 1262 SS_1262_Contig45, whole genome shotgun sequence	POLF01000045.1	16	Pig	Tonsil swab
Streptococcus suis strain 1251 SS_1251_Contig49, whole genome shotgun sequence	POLI01000049.1	16	Pig	Tonsil swab
Streptococcus suis strain 1247 SS_1247_Contig134, whole genome shotgun sequence	POLK01000134.1	16	Pig	Tonsil swab
Streptococcus suis strain 1012 SS_1012_Contig30, whole genome shotgun sequence	POMS01000030.1	16	Pig	Tonsil swab
Streptococcus suis strain 966 SS_0966_Contig39, whole genome shotgun sequence	POMX01000039.1	16	Pig	Tonsil swab
Streptococcus suis strain 965 SS_0965_Contig58, whole genome shotgun sequence	POMY01000058.1	16	Pig	Tonsil swab
Streptococcus suis strain 957 SS_0957_Contig33, whole genome shotgun sequence	PONB01000033.1	16	Pig	Tonsil swab
Streptococcus suis strain 801 SS_0801_Contig197, whole genome shotgun sequence	POOI01000197.1	16	Pig	Tonsil swab
Streptococcus suis strain 786 SS_0786_Contig81, whole genome shotgun sequence	POON01000081.1	16	Pig	Tonsil swab
Streptococcus suis strain 768 SS_0768_Contig78, whole genome shotgun sequence	POOO01000078.1	16	Pig	Tonsil swab
Streptococcus suis strain 0424-1 SS_0424-1_Contig658, whole genome shotgun sequence	POPC01000658.1	16	Pig	Tonsil swab
Streptococcus suis strain SSJ27 SSJ27_Scaffold5, whole genome shotgun sequence	JAIMDZ010000005.1	17	Pig		Healthy
Streptococcus suis strain WUSS327 Scaffold5, whole genome shotgun sequence	SSXL01000005.1	17	Sus scrofa domesticus	Tonsil
Streptococcus suis NT77 Contig00115, whole genome shotgun sequence	ALLR01000115.1	18
Streptococcus suis strain HNBY68 NODE_5_length_51927_cov_144.909, whole genome shotgun sequence	JABTZP010000005.1	18	Pig	Nasal	Healthy
Streptococcus suis strain LSS52 genome assembly, contig: ERS132414SCcontig000035, whole genome shotgun sequence	FIHA01000035.1	19	Pig
Streptococcus suis 86-5192 Contig00004, whole genome shotgun sequence	ALLG01000004.1	20
Streptococcus suis 14A Contig00046, whole genome shotgun sequence	ALKW01000046.1	21
Streptococcus suis genome assembly Velvet_assembly, contig NODE_583_length_28353_cov_14.298769, whole genome shotgun sequence	CEFC01000274.1	21	Pig	Tonsil	Healthy
Streptococcus suis strain LSS64 genome assembly, contig: ERS132426SCcontig000027, whole genome shotgun sequence	FIHM01000027.1	21	Pig
Streptococcus suis strain GMJ14 GMJ14_Scaffold19, whole genome shotgun sequence	JAIMEQ010000019.1	21	Pig		Healthy
Streptococcus suis strain GMJ13 GMJ13_Scaffold19, whole genome shotgun sequence	JAIMER010000019.1	21	Pig		Healthy
Streptococcus suis strain IMT40201 Contig_19, whole genome shotgun sequence	RRZQ01000019.1	21	Sus scrofa domesticus	Bronchoalveolar lavage fluid
Streptococcus suis 88-1861 Contig00069, whole genome shotgun sequence	ALLW01000069.1	22
Streptococcus suis 89-2479 Contig00051, whole genome shotgun sequence	ALLJ01000048.1	23
Streptococcus suis strain LSS32 genome assembly, contig: ERS132394SCcontig000004, whole genome shotgun sequence	FIGJ01000004.1	24	Pig
Streptococcus suis strain 350 SS_0350_Contig405, whole genome shotgun sequence	POPI01000405.1	25	Pig	Tonsil swab
Streptococcus suis genome assembly Velvet_assembly, contig NODE_3_length_54475_cov_16.437981, whole genome shotgun sequence	CEDO01000003.1	25	Pig	Lung	Diseased
Streptococcus suis strain LSS12 genome assembly, contig: ERS132374SCcontig000013, whole genome shotgun sequence	FIFP01000013.1	25	Pig
Streptococcus suis strain 347 SS_0347_Contig28, whole genome shotgun sequence	POPJ01000028.1	25	Pig	Tonsil swab
Streptococcus suis 89-4109-1 Contig00028, whole genome shotgun sequence	ALLL01000028.1	26
Streptococcus suis 89-590 Contig00007, whole genome shotgun sequence	ALLY01000007.1	28
Streptococcus suis strain 23QC2CO 27352_Isolate23_2, whole genome shotgun sequence	JANILP010000002.1	28	Sus scrofa	Tonsil swab
Streptococcus suis 92-1191 Contig00095, whole genome shotgun sequence	ALLN01000095.1	29
Streptococcus suis YS50 Contig00119, whole genome shotgun sequence	ALMV01000119.1	29
Streptococcus suis strain GMB2P GMB2P_Scaffold20, whole genome shotgun sequence	JAIMES010000020.1	29	Pig		Diseased
Streptococcus suis 92-1400 Contig00018, whole genome shotgun sequence	ALLO01000018.1	30
Streptococcus suis 92-4172 Contig00017, whole genome shotgun sequence	ALLP01000017.1	31
Streptococcus suis genome assembly Velvet_assembly, contig NODE_21_length_149980_cov_23.883778, whole genome shotgun sequence	CEDH01000021.1	31	Pig	Tonsil	Healthy
Streptococcus suis genome assembly Velvet_assembly, contig NODE_84_length_171375_cov_13.460972, whole genome shotgun sequence	CEEN01000060.1	31	Pig	Tonsil	Healthy
Streptococcus suis strain LSS30 genome assembly, contig: ERS132392SCcontig000003, whole genome shotgun sequence	FIGH01000003.1	31	Pig
Streptococcus suis strain LSS75 genome assembly, contig: ERS132437SCcontig000004, whole genome shotgun sequence	FIHY01000004.1	31	Pig
Streptococcus suis strain LSS80 genome assembly, contig: ERS132442SCcontig000005, whole genome shotgun sequence	FIIE01000005.1	31	Pig
Streptococcus suis strain K11-WJ Scaffold2, whole genome shotgun sequence	JAFFHJ010000002.1	31	Pig	Tonsil	Septicemia
Streptococcus suis strain YnN5 Scaffold4, whole genome shotgun sequence	JAGFUW010000004.1	31	Pig	Blood	Septicemia
Streptococcus suis strain SS341 Scaffold1, whole genome shotgun sequence	JAILYK010000001.1	31	Pig	Blood	Septicemia
Streptococcus suis strain WUSS293 Scaffold1, whole genome shotgun sequence	JAMYJA010000001.1	31	Sus scrofa		healthy
Streptococcus suis strain WUSS292 Scaffold1, whole genome shotgun sequence	JAMYJB010000001.1	31	Sus scrofa		healthy
Streptococcus suis strain 2018WUSS097 Scaffold1, whole genome shotgun sequence	JAMYJM010000001.1	31	Sus scrofa		healthy
Streptococcus suis strain LSSP244 NODE_9_length_80934_cov_282.719035, whole genome shotgun sequence	JAMDHX010000009.1	1\2	Sus scrofa
Streptococcus suis strain LSSP165 NODE_9_length_81844_cov_221.747221, whole genome shotgun sequence	JAMDJK010000009.1	1\2	Sus scrofa
Streptococcus suis strain ISU2414 Ssuis24-14_c62, whole genome shotgun sequence	LDOG01000062.1	1\2	Sus scrofa domesticus	Pericardium
Streptococcus suis strain HNBY78 NODE_27_length_24320_cov_268.241, whole genome shotgun sequence	JAAVJV010000027.1	Chz	Pig		Healthy
Streptococcus suis strain HNBY23 NODE_29_length_24304_cov_314.472, whole genome shotgun sequence	JAAVJW010000029.1	Chz	Pig		Healthy
Streptococcus suis 161_00P5 Contig00073, whole genome shotgun sequence	ALKX01000073.1	NCL
Streptococcus suis strain 189 SS_0189_Contig100, whole genome shotgun sequence	POPS01000100.1	NCL	Pig	Tonsil swab
Streptococcus suis strain 166 SS_0166_Contig149, whole genome shotgun sequence	POPW01000149.1	NCL	Pig	Tonsil swab
Streptococcus suis strain SS1014 NODE_4_length_57178_cov_43.249978, whole genome shotgun sequence	RSDG01000004.1	NCL	Sus scrofa domesticus
Streptococcus suis genome assembly Velvet_assembly, contig NODE_90_length_25860_cov_13.883372, whole genome shotgun sequence	CEFG01000073.1	NCL	Pig	Tonsil	Healthy
Streptococcus suis strain LSS54 genome assembly, contig: ERS132416SCcontig000037, whole genome shotgun sequence	FIHD01000037.1	NCL	Pig
Streptococcus suis genome assembly Velvet_assembly, contig NODE_248_length_79478_cov_19.245388, whole genome shotgun sequence	CEHB01000153.1	NCL	Pig	Tonsil	Healthy
Streptococcus suis strain SS993 genome assembly, contig: ERS132531SCcontig000008, whole genome shotgun sequence	FILX01000008.1	NCL	Pig
Streptococcus suis genome assembly Velvet_assembly, contig NODE_61_length_6384_cov_26.211153, whole genome shotgun sequence	CEHJ01000054.1	NCL	Pig	Tonsil	Healthy
Streptococcus suis strain LSS38 genome assembly, contig: ERS132400SCcontig000002, whole genome shotgun sequence	FIGU01000002.1	NCL	Pig
Streptococcus suis strain 27RC1 21437_3_2, whole genome shotgun sequence	JANILK010000002.1	NCL	Sus scrofa	Tonsil swab
Streptococcus suis strain 28RC1 21438_4_3, whole genome shotgun sequence	JANILL010000003.1	NCL	Sus scrofa	Tonsil swab
Streptococcus suis strain 29RC1 21439_5_2, whole genome shotgun sequence	JANILM010000002.1	NCL	Sus scrofa	Tonsil swab
Streptococcus suis strain 198RC1 21479_45_2, whole genome shotgun sequence	JANILO010000002.1	NCL	Sus scrofa	Tonsil swab
Streptococcus suis strain FJZZ32 FJZZ32_Scaffold13, whole genome shotgun sequence	JAIMEU010000013.1	NCL	Pig		Diseased
Streptococcus suis strain 2233 SS_2233_Contig35, whole genome shotgun sequence	POJB01000035.1	NCL	Pig	Tonsil swab
Streptococcus suis strain YTJ2 YTJ2_Scaffold32, whole genome shotgun sequence	JAIMDU010000032.1	NCL	Pig		Healthy
Streptococcus suis strain 2187 SS_2187_Contig11, whole genome shotgun sequence	POJH01000011.1	NCL	Pig	Tonsil swab
Streptococcus suis genome assembly Velvet_assembly, contig NODE_11_length_37364_cov_18.017237, whole genome shotgun sequence	CEHM01000011.1	NCL	Pig	Tonsil	Healthy
Streptococcus suis strain LSS88 genome assembly, contig: ERS132450SCcontig000019, whole genome shotgun sequence	FIIM01000019.1	NCL	Pig
Streptococcus suis strain SC3B24 NODE_8_length_58969_cov_159.25, whole genome shotgun sequence	JABTYY010000008.1	NCL	Pig	Nasal	Healthy
Streptococcus suis strain IMT40738 Contig_53, whole genome shotgun sequence	RRZO01000053.1	NCL	Sus scrofa domesticus	Lung
Streptococcus suis strain 2022WUSS069 Scaffold12, whole genome shotgun sequence	JANJPK010000012.1	NCL	Pig
Streptococcus suis strain CPD37 NODE_14_length_57248_cov_263.811329, whole genome shotgun sequence	VZNS01000014.1	NCL	Pig
Streptococcus suis YS43 Contig00048, whole genome shotgun sequence	ALMQ01000048.1	NCL
Streptococcus suis genome assembly Velvet_assembly, contig NODE_44_length_49236_cov_19.009241, whole genome shotgun sequence	CEGZ01000043.1	NCL	Pig
Streptococcus suis strain SS985 genome assembly, contig: ERS132525SCcontig000001, whole genome shotgun sequence	FILR01000001.1	NCL	Pig
Streptococcus suis genome assembly Velvet_assembly, contig NODE_20_length_76690_cov_16.929886, whole genome shotgun sequence	CEEO01000020.1	NCL	Pig
Streptococcus suis strain LSS36 genome assembly, contig: ERS132398SCcontig000004, whole genome shotgun sequence	FIGK01000004.1	NCL	Pig
Streptococcus suis strain 712 SS_0712_Contig228, whole genome shotgun sequence	POOP01000228.1	NCL	Pig	Tonsil swab
Streptococcus suis strain 707 SS_0707_Contig71, whole genome shotgun sequence	POOQ01000071.1	NCL	Pig	Tonsil swab
Streptococcus suis strain 676 SS_0676_Contig41, whole genome shotgun sequence	POOS01000041.1	NCL	Pig	Tonsil swab
Streptococcus suis YS104 contig_84, whole genome shotgun sequence	ASBO01000084.1	NCL
Streptococcus suis YS146 contig_34, whole genome shotgun sequence	ASBY01000034.1	NCL
Streptococcus suis strain XMSJ29 XMSJ29Scaffold10, whole genome shotgun sequence	JAIMDW010000010.1	NCL	Pig		Healthy
Streptococcus suis strain JSXZP2 JSXZP2_Scaffold11, whole genome shotgun sequence	JAIMEK010000011.1	NCL	Pig		Diseased
Streptococcus suis strain JSXZP1 JSXZP1_Scaffold11, whole genome shotgun sequence	JAIMEL010000011.1	NCL	Pig		Diseased
Streptococcus suis strain 1219 SS_1219_Contig153, whole genome shotgun sequence	POLM01000153.1	NCL	Pig	Tonsil swab
Streptococcus suis strain CH31 NODE_6_length_145645_cov_201.989000, whole genome shotgun sequence	VZKB01000006.1	Unkown	Homo sapiens
Streptococcus suis 161_00P5 Contig00073, whole genome shotgun sequence	ALKX01000073.1	Unkown
Streptococcus suis strain AKJ1 AKJ1_Scaffold61, whole genome shotgun sequence	JAIMFA010000061.1	Unkown	Pig		Healthy
Streptococcus suis strain ISU2912 Ssuis29-12_c100, whole genome shotgun sequence	LDOL01000100.1	Unkown	Sus scrofa domesticus	Respiratory tract
