# Supplementary material for: The cadDX operon contributes to cadmium resistance, oxidative stress resistance, and virulence in zoonotic streptococci
Source: Vet Res. 2024 Sep 27;55:119. doi: 10.1186/s13567-024-01371-1 (PMC11430099; doi:10.1186/s13567-024-01371-1)
Supplement: Supplementary file 4 — Additional file 4. Information on bacteria with cadDX. [file 13567_2024_1371_MOESM4_ESM.xlsx]

## Sheet: Sheet1
Additional file 4. Information on bacteria with cadDX.
Description	Accession	cadX	cadD
Streptococcus urinalis strain NCTC13766 genome assembly, chromosome	LR134323.1	VEF32741.1	VEF32742.1
Streptococcus cristatus strain NCTC12479 genome assembly, chromosome	LS483383.1	SQG32940.1	SQG32941.1
Streptococcus salivarius 57.I, complete genome	CP002888.1	WP_002889640.1	WP_045001996.1
Streptococcus parasanguinis FW213, complete genome	CP003122.1	AFJ25463.1	AFJ25462.1
Streptococcus sanguinis SK36, complete genome	CP000387.1	ABN45398.1	ABN45399.1
Streptococcus sp. A12 chromosome, complete genome	CP013651.1	AMP67207.1	AMP67208.1
Streptococcus rubneri strain LPB0404 chromosome, complete genome	CP079821.1	QXW96553.1	QXW96554.1
Streptococcus gordonii strain FDAARGOS_257 chromosome, complete genome	CP020450.2	ARC46291.2	ARC46292.1
Streptococcus koreensis strain JS71 chromosome, complete genome	CP032620.1	AYF93944.1	AYF93943.1
Streptococcus equinus strain FDAARGOS_251 chromosome, complete genome	CP020438.2	ARC33545.1	ARC33544.1
Streptococcus intermedius B196, complete genome	CP003857.1	AGU77165.1	AGU77164.1
Streptococcus lactarius strain CCUG 66490 chromosome, complete genome	CP072329.1	QUB39014.1	QUB39015.1
Streptococcus agalactiae GB00112	NZ_AKXO01000031.1	WP_000711078.1	WP_000615736.1
Streptococcus dysgalactiae subsp. equisimilis GGS_124 DNA, complete genome	AP010935.1	BAH82583.1	BAH82582.1
Streptococcus macedonicus ACA-DC 198 main chromosome complete genome	HE613569.1	CCF01563.1	CCF01562.1
Streptococcus australis strain NCTC3168 genome assembly, chromosome	LR134285.1	VEE18541.1	VEE18542.1
Streptococcus suis strain GZ0565, complete genome	CP017142.1	WP_024393296.1	WP_024393295.1
Streptococcus dysgalactiae strain SCDR-SD1 chromosome	CP033391.1	QFZ10392.1	QFZ10391.1
Streptococcus pluranimalium strain 14A0014 chromosome, complete genome	CP022601.1	AXJ14165.1	AXJ14164.1
Lactococcus raffinolactis strain Lr_19_5 chromosome, complete genome	CP047616.1	QIW54805.1	QIW54806.1
Lactococcus lactis subsp. lactis strain 229 plasmid p229A, complete sequence	CP090826.2	ARD94760.2	ARD94761.1
Lactococcus lactis strain R-707-1 plasmid p4, complete sequence	CP102526.1	UUY27126.1	UUY27127.1
Enterococcus cecorum strain CE1 genome	CP010059.1	MCJ0523118.1	MCJ0523119.1
Granulicatella adiacens strain FDAARGOS_1477 chromosome, complete genome	CP082858.1	UAK92906.1	UAK92905.1
Granulicatella adiacens ATCC 49175 chromosome, complete genome	CP102283.1	UWP38115.1	UWP38116.1
Streptococcus constellatus subsp. pharyngis C232, complete genome	CP003800.1	AGU73598.1	AGU73597.1
Streptococcus intermedius JTH08 DNA, complete genome	AP010969.1	BAM24292.1	BAM24291.1
Streptococcus anginosus CCUG 27928 DNA, complete genome	AP018548.1	BBD43326.1	BBD43325.1
Streptococcus pseudopneumoniae IS7493, complete genome	CP002925.1	AEL10226.1	AEL10225.1
Streptococcus infantarius subsp. infantarius CJ18, complete genome	CP003295.1	AEZ61617.1	AEZ61616.1
Streptococcus thermophilus isolate STH_CIRM_336 genome assembly, chromosome	LR822017.1	CAD0135783.1	CAD0135781.1
Staphylococcus aureus plasmid pI258, complete sequence	GQ900378.1	ADA61288.1	ADA61287.1
Staphylococcus lugdunensis strain 995 cadmium resistance plasmid pLUG10, complete sequence	U74623.1	AAB18271.1	AAB18270.1
Listeria monocytogenes transposon	L28104.1	AAA25276.1	AAA25275.1
Neisseria gonorrhoeae strain 10239 chromosome, complete genome	CP098474.1		UYM33718.1
Neisseria meningitidis G2136, complete genome	CP002419.1		ADY94501.1
Neisseria cinerea strain FDAARGOS_871 chromosome, complete genome	CP065726.1		WP_167395572.1
Streptococcus pyogenes M1 GAS, complete genome	AE004092.2	AAK34798.1	AAK34797.1
Ligilactobacillus murinus ASF361 chromosome, complete genome	CP097561.1	USF20926.1	USF20927.1
Streptococcus parasuis SUT-7 DNA, complete genome	AP024275.1	BCP58433.1	BCP58434.1
Streptococcus porcinus strain Colony573 chromosome	CP070236.1	WP_133050935.1	WP_202054994.1
Streptococcus canis strain HL_100 chromosome, complete genome	CP046521.1	QJD12149.1	QJD12148.1
Streptococcus pseudoporcinus strain NCTC13786 genome assembly, chromosome	LR134341.1	VEF92841.1	VEF92840.1
Gemella morbillorum strain FDAARGOS_741 chromosome, complete genome	CP046314.1	QGS09870.1	QGS09871.1
Gemella haemolysans strain FDAARGOS_740 chromosome	CP050965.1	QIX87478.1	QIX87477.1
Streptococcus gordonii str. Challis substr. CH1, complete genome	CP000725.1	ABV10633.1	ABV10184.1
Streptococcus oralis strain FDAARGOS_367 chromosome, complete genome	CP023507.1	ATF56022.1	ATF56021.1
Streptococcus equi subsp. zooepidemicus strain SEZ36 chromosome, complete genome	CP065190.1	QTR96585.1	QTR96586.1
Streptococcus mitis NCTC 12261 chromosome, complete genome	CP028414.1	QBZ12349.1	QBZ12350.1
Streptococcus vestibularis strain NCTC12167 genome assembly, chromosome	LR134275.1	VED86584.1	VED86583.1
